# Supplementary material for: Determinants and Effects of Vitamin D Supplementation in Postmenopausal Women: A Systematic Review
Source: Nutrients. 2023 Jan 29;15(3):685. doi: 10.3390/nu15030685 (PMC9919965; doi:10.3390/nu15030685)
Supplement: Supplementary file 1 [file nutrients-15-00685-s001.zip]

Archive with 1 entries (1 files):
- nutrients-2153867-supplementary.pdf
